# Supplementary material for: Production of Phloroglucinol, a Platform Chemical, in Arabidopsis using a Bacterial Gene
Source: Sci Rep. 2016 Dec 7;6:38483. doi: 10.1038/srep38483 (PMC5141504; doi:10.1038/srep38483)
Supplement: Supplementary Information [file srep38483-s2.xls]

## Sheet: full data
Additional File 1: Metabolite analysis in wild-type and PhlD expressing lines
	C1	C2	C3	C4	unknown 03	C6	myo-inositol	salicylic acid glucoside	C9	C10	sinapic acid	C12	C13	C14	C15	C16	C17	C18	C19	C20	C21	C22	C23	C24	C25	C26	C27	C28	C29	C30	C31	C32	C33	C34	C35	C36	serine	C38	C39	C40	phlorin isomer, putative	C42	C43	C44	C45	C46	C47	C48	C49
chloroplast-1	3.38332e+07	1.29208e+08	1.09945e+08	6.07792e+08	8.07504e+06	6.54976e+07	2.02497e+08	1.75524e+08	5.35665e+08	2.01964e+08	5.10451e+07	5.63489e+08	4.57631e+08	1.16763e+08	8.7954e+07	3.8983e+07	2.24017e+08	1.58085e+08	5.80679e+06	1.02609e+07	1.29837e+08	5.48647e+08	1.7616e+08	5.42831e+07	6.55317e+06	3.26547e+07	1.8417e+08	9.04948e+07	426502	3.2188e+08	3.76308e+08	8.79966e+07	2.97626e+06	6.10047e+08	3.62927e+07	1.85701e+08	3.66673e+08	1.85013e+08	3.43244e+08	1.91722e+07	3.04664e+07	2.24416e+08	978411	6.93404e+08	1.01556e+09	1.81855e+08	1.50133e+07	460591	3.15827e+07
chloroplast-2	3.59727e+07	1.72318e+08	1.27189e+08	5.63964e+08	7.65585e+06	7.06495e+07	2.43137e+08	1.62921e+08	5.26185e+08	1.23335e+08	5.54846e+07	5.45708e+08	4.76077e+08	1.51417e+08	9.50332e+07	4.48884e+07	2.87685e+08	1.5316e+08	5.66374e+06	1.0218e+07	2.11519e+08	5.41793e+08	2.15732e+08	5.92042e+07	8.39664e+06	3.24763e+07	1.90866e+08	9.64129e+07	447614	2.8758e+08	4.06051e+08	1.08833e+08	2.98235e+06	5.55277e+08	3.80093e+07	2.04447e+08	3.27992e+08	1.55654e+08	3.21772e+08	2.20881e+07	3.19893e+07	1.84851e+08	790129	5.68536e+08	8.75252e+08	1.86713e+08	1.57326e+07	523444	3.30932e+07
chloroplast-3	3.38451e+07	1.93686e+08	1.36681e+08	2.51404e+08	9.45437e+06	8.92407e+07	2.24897e+08	1.16917e+08	5.01646e+08	7.96857e+07	8.25912e+07	5.03633e+08	6.11769e+08	7.28412e+07	5.93693e+07	2.72934e+07	1.77311e+08	1.15995e+08	5.79836e+06	1.1535e+07	1.26014e+08	4.46366e+08	6.86769e+07	2.71386e+07	5.12423e+06	3.08572e+07	2.37372e+08	1.14345e+08	490960	3.00479e+08	3.08967e+08	4.66498e+07	2.71126e+06	3.15799e+08	1.66072e+07	1.23298e+08	3.81556e+08	1.23293e+08	5.39895e+08	1.6587e+07	2.55502e+07	1.5061e+08	2.17121e+06	2.6859e+08	9.26821e+08	3.47127e+08	1.31937e+07	499617	2.41993e+07
cytosolic-1	1.93075e+08	2.17108e+08	4.92821e+08	1.96077e+08	1.25843e+07	1.45063e+08	5.88452e+08	3.35012e+07	7.28389e+08	8.19997e+08	1.26591e+08	1.20855e+08	8.15287e+08	6.86628e+07	2.02214e+08	3.0216e+07	7.31966e+08	1.82147e+08	9.96951e+06	2.23128e+07	1.09196e+08	9.30578e+08	3.35133e+08	6.49882e+08	2.75633e+07	1.0727e+08	4.32655e+08	1.52915e+08	3.95579e+06	4.1174e+08	2.53527e+08	6.8895e+07	5.273e+06	2.39022e+08	3.70447e+08	6.21945e+06	1.0814e+08	4.70401e+07	1.27204e+08	1.66147e+07	575400	5.68146e+07	3.30074e+06	7.72226e+08	1.12566e+09	3.47065e+08	3.74465e+07	3.52229e+07	3.22874e+07
cytosolic-2	3.48042e+07	2.00135e+08	2.83533e+08	7.30875e+08	1.68006e+06	7.0123e+07	4.0579e+08	2.26635e+07	9.76604e+08	1.30829e+08	5.85072e+07	3.19081e+07	4.89561e+08	6.32237e+08	6.18427e+07	3.6836e+07	3.56122e+08	8.2967e+07	6.51275e+06	9.37542e+06	1.04359e+08	4.37434e+08	5.57012e+08	5.44474e+07	9.76302e+06	2.96344e+07	2.10538e+08	1.02075e+08	533639	2.99403e+08	5.38741e+08	7.83578e+07	1.77064e+06	6.25977e+08	3.99782e+07	1.72074e+08	8.77498e+07	1.11545e+08	3.34896e+08	1.75687e+07	233707	1.32327e+08	937750	1.27996e+09	6.98198e+08	1.74311e+08	2.02039e+07	807438	3.61141e+07
cytosolic-3	3.59472e+07	1.48983e+08	3.10391e+08	6.83669e+08	2.09226e+06	9.06649e+07	4.58966e+08	2.4166e+07	7.84088e+08	1.54699e+08	9.05908e+07	4.84791e+07	5.67656e+08	4.69247e+08	9.96751e+07	3.69261e+07	3.64539e+08	8.47953e+07	7.31627e+06	9.27485e+06	1.1194e+08	6.20584e+08	2.54594e+08	6.06298e+07	9.97919e+06	3.19284e+07	2.83326e+08	1.13929e+08	578137	3.42815e+08	5.25683e+08	8.76655e+07	1.61237e+06	6.65057e+08	4.49442e+07	1.74567e+08	1.2547e+08	1.21063e+08	1.55608e+08	1.9363e+07	304358	1.41329e+08	1.07172e+06	1.57915e+09	8.59199e+08	1.29165e+08	2.03567e+07	992649	3.55505e+07
wildtype-1	2.84562e+08	2.28532e+08	4.67766e+08	2.27352e+08	3.56686e+07	1.72273e+08	5.67289e+08	3.47693e+07	6.80821e+08	7.26872e+08	1.51846e+08	1.51759e+07	9.90984e+08	6.53523e+07	1.63369e+08	3.34557e+07	5.67399e+08	2.29228e+08	7.86821e+06	3.23294e+07	8.28492e+07	8.62284e+08	2.70939e+08	5.31477e+08	1.96893e+07	9.29955e+07	5.63605e+08	1.86904e+08	5.84793e+06	4.2402e+08	3.09369e+08	8.89469e+07	4.82312e+06	2.71358e+08	3.24203e+08	6.62568e+06	7.29976e+07	9.47522e+07	1.08252e+08	1.68328e+07	121452	1.14264e+08	3.56777e+06	9.25391e+08	1.14591e+09	3.18037e+08	3.12919e+07	5.63787e+07	3.9802e+07
wildtype-2	1.77685e+08	2.59126e+08	3.83747e+08	2.2457e+08	4.71949e+07	1.28227e+08	5.61439e+08	3.95264e+07	7.77481e+08	4.24763e+08	1.78502e+08	1.83514e+07	7.52069e+08	8.46305e+07	2.06004e+08	3.57925e+07	4.02007e+08	3.66957e+08	1.06047e+07	7.25755e+07	1.0099e+08	9.30249e+08	3.1437e+08	2.30221e+08	1.38576e+07	6.8283e+07	4.15625e+08	1.41001e+08	5.51999e+06	3.36485e+08	3.72167e+08	1.09547e+08	6.26003e+06	2.92481e+08	1.63486e+08	1.30032e+07	6.59171e+07	7.17498e+07	1.85472e+08	2.02926e+07	168958	8.30516e+07	6.0523e+06	1.04269e+09	9.3152e+08	3.98339e+08	2.3918e+07	3.36436e+07	3.58613e+07
wildtype-3	1.82649e+08	1.72826e+08	4.89253e+08	2.6638e+08	3.21692e+07	1.79432e+08	6.09244e+08	3.69902e+07	6.44334e+08	7.84464e+08	1.47267e+08	1.69332e+07	9.58363e+08	6.16848e+07	1.45551e+08	3.77043e+07	6.71076e+08	2.85355e+08	9.94006e+06	4.88108e+07	9.59324e+07	7.35631e+08	2.35685e+08	6.16303e+08	2.47818e+07	1.09242e+08	6.10918e+08	1.85058e+08	5.08252e+06	4.39706e+08	2.44478e+08	7.70664e+07	4.52978e+06	2.93599e+08	3.56739e+08	5.40663e+06	1.01098e+08	9.39363e+07	1.19288e+08	2.02415e+07	147672	1.0945e+08	7.82617e+06	5.03235e+08	1.15015e+09	3.04889e+08	3.44515e+07	3.60274e+07	4.56712e+07
[truncated: 206 more columns]
